# Supplementary material for: Sparse and Simple Structure Estimation via Prenet Penalization
Source: Psychometrika. 2022 May 23;88(4):1381–406. doi: 10.1007/s11336-022-09868-4 (PMC10656346; doi:10.1007/s11336-022-09868-4)
Supplement: Supplementary file 2 — (xlsx 114 KB) [file 11336_2022_9868_MOESM2_ESM.xlsx]

## Sheet: True loading matrix
True

## Sheet: lasso
AIC

## Sheet: MC
AIC

## Sheet: elastic net
AIC

## Sheet: prenet, gamma=1
AIC

## Sheet: prenet, gamma=0.1
AIC

## Sheet: prenet, gamma=0.01
AIC
